# Supplementary material for: Pronecroptotic Therapy Using Ceramide Nanoliposomes Is Effective for Triple-Negative Breast Cancer Cells
Source: Cells. 2024 Feb 26;13(5):405. doi: 10.3390/cells13050405 (PMC10931450; doi:10.3390/cells13050405)
Supplement: Supplementary file 1 [file cells-13-00405-s001.zip]

Archive with 1 entries (1 files):
- cells-2852692-supplementary.pptx
